# Supplementary material for: Pennisetum glaucum (L.) Oral Supplementation Mitigates Multi-Organic Dysfunction Associated with Carcinogenesis in HPV16-Transgenic Mice
Source: Curr Issues Mol Biol. 2025 Oct 17;47(10):858. doi: 10.3390/cimb47100858 (PMC12563015; doi:10.3390/cimb47100858)
Supplement: Supplementary file 1 [file cimb-47-00858-s001.zip]

Archive with 1 entries (1 files):
- cimb-3858130-supplementary.pdf
